# Supplementary material for: Direct and Indirect Targets of the E2A-PBX1 Leukemia-Specific Fusion Protein
Source: PLoS One. 2014 Feb 4;9(2):e87602. doi: 10.1371/journal.pone.0087602 (PMC3913655; doi:10.1371/journal.pone.0087602)
Supplement: Table S1 — Top 30 up regulated genes upon E2A-PBX1 silencing. Top 30 Genes that were up-regaled upon E2A-PBX1 siRNA silencing are depicted 122 genes were significantly and differentially expressed genes between E2a-Pbx1 silenced samples and controls (up und down regulated genes). (XLSX) [file pone.0087602.s005.xlsx]

## Sheet: Sheet1
Table S1: Top 30 up regulated genes upon E2A-PBX1 silencing
EntrezGene	Description	Symbol	Fold Change
1029	cyclin-dependent kinase inhibitor 2A (melanoma, p16, inhibits CDK4)	CDKN2A	2.84
79258	membrane metallo-endopeptidase-like 1	MMEL1	2.66
51537	mitochondrial protein 18 kDa	MTP18	2.6
11033	centaurin, alpha 1	CENTA1	2.58
57414	rhomboid domain containing 2	RHBDD2	2.54
11033	centaurin, alpha 1	CENTA1	2.5
79258	membrane metallo-endopeptidase-like 1	MMEL1	2.48
26151	N-acetyltransferase 9	NAT9	2.4
10865	AT rich interactive domain 5A (MRF1-like)	ARID5A	2.32
161198	C-type lectin domain family 14, member A	CLEC14A	2.32
947	CD34 molecule	CD34	2.28
284114	transmembrane protein 102	TMEM102	2.26
146923	RUN domain containing 1	RUNDC1	2.26
25959	ankyrin repeat domain 25	ANKRD25	2.24
387509	G protein-coupled receptor 153	GPR153	2.24
79594	chromosome 1 open reading frame 166	C1orf166	2.18
55009	chromosome 19 open reading frame 24	C19orf24	2.18
572	BCL2-antagonist of cell death	BAD	2.18
79587	hypothetical protein FLJ12118	FLJ12118	2.16
80789	integrator complex subunit 5	INTS5	2.16
79701	hypothetical protein FLJ22222	FLJ22222	2.16
29886	sorting nexin 8	SNX8	2.14
9675	KIAA0406 gene product	KIAA0406	2.12
389721	small GTP-binding protein	rab1c	2.12
7156	topoisomerase (DNA) III alpha	TOP3A	2.1
10783	NIMA (never in mitosis gene a)-related kinase 6	NEK6	2.1
51282	SCAN domain containing 1	SCAND1	2.1
25796	6-phosphogluconolactonase	PGLS	2.08
122618	phospholipase D family, member 4	PLD4	2.06
10591	chromosome 6 open reading frame 108	C6orf108	2.06
