# Supplementary material for: Direct and Indirect Targets of the E2A-PBX1 Leukemia-Specific Fusion Protein
Source: PLoS One. 2014 Feb 4;9(2):e87602. doi: 10.1371/journal.pone.0087602 (PMC3913655; doi:10.1371/journal.pone.0087602)
Supplement: Table S2 — Top 30 down regulated genes upon E2A-PBX1 silencing. Top 30 Genes that were down-regaled upon E2A-PBX1 siRNA silencing are depicted 122 genes were significantly and differentially expressed genes between E2a-Pbx1 silenced samples and controls (up und down regulated genes). (XLSX) [file pone.0087602.s006.xlsx]

## Sheet: Sheet1
Table S2: Top 30 down regulated genes upon E2A-PBX1 silencing
EntrezGene ID	Description	Symbol	Fold change
400388	hypothetical LOC400388	LOC400388	-4.5
6621	small nuclear RNA activating complex, polypeptide 4, 190kDa	SNAPC4	-3.92
N/A	Homo sapiens cDNA FLJ46249 fis, clone TESTI4021377.	N/A	-3.1
646011	hypothetical protein LOC646011	LOC646011	-2.84
11189	trinucleotide repeat containing 4	TNRC4	-2.62
246100	cancer/testis antigen 1A	CTAG1A	-2.62
54097	family with sequence similarity 3, member B	FAM3B	-2.56
1479	cleavage stimulation factor, 3' pre-RNA, subunit 3, 77kDa	CSTF3	-2.54
653629	similar to Williams Beuren syndrome chromosome region 19	LOC653629	-2.5
400304	golgi autoantigen, golgin subfamily a, 8C	GOLGA8C	-2.46
339184	similar to hypothetical protein FLJ36492	MGC87631	-2.42
4232	mesoderm specific transcript homolog (mouse)	MEST	-2.4
89780	wingless-type MMTV integration site family, member 3A	WNT3A	-2.32
644604	similar to eukaryotic translation elongation factor 1 alpha 2	LOC644604	-2.32
23015	golgi autoantigen, golgin subfamily a, 8A	GOLGA8A	-2.28
26341	olfactory receptor, family 5, subfamily H, member 1	OR5H1	-2.26
389002	ankyrin repeat domain 20B	ANKRD20B	-2.2
6339	sodium channel, nonvoltage-gated 1, delta	SCNN1D	-2.16
284759	signal-regulatory protein beta 2	SIRPB2	-2.12
389002	ankyrin repeat domain 20B	ANKRD20B	-2.12
83935	transmembrane protein 133	TMEM133	-2.12
644586	similar to Kinase suppressor of ras-1 (Kinase suppressor of ras)	LOC644586	-2.08
647152	similar to protein phosphatase 2, regulatory subunit B, beta isoform 1	LOC647152	-2.06
51326	ADP-ribosylation factor-like 17 pseudogene 1	ARL17P1	-2.06
285596	NY-REN-7 antigen	NY-REN-7	-2.06
646004	similar to acyl-malonyl condensing enzyme	LOC646004	-2.04
348	apolipoprotein E	APOE	-2.02
2993	glycophorin A (MNS blood group)	GYPA	-2
23015	golgi autoantigen, golgin subfamily a, 8A	GOLGA8A	-1.94
11255	histamine receptor H3	HRH3	-1.94
