# Supplementary material for: Direct and Indirect Targets of the E2A-PBX1 Leukemia-Specific Fusion Protein
Source: PLoS One. 2014 Feb 4;9(2):e87602. doi: 10.1371/journal.pone.0087602 (PMC3913655; doi:10.1371/journal.pone.0087602)
Supplement: Table S3 — E2A-PBX1 direct targets members of the WNT family. ChIP-chip analyses of the E2A-PBX1 direct Targets are shown, among these, WNT16 and WNT1. The genes that have top 500 Max400 scores in at least 2 of the three arrays were adopted. This gave rise to 108 genes. (XLSX) [file pone.0087602.s007.xlsx]

## Sheet: Sheet1
Table S3: E2A-PBX1 direct targets members of the WNT family
seqID	refSeq	gene Symbol	gene Name	No. Chips top 500
CHR2:73464193-73466893	NM_015120	ALMS1	Alstrom syndrome 1	3
CHR1:222435350-222438050	NM_003676	DEGS1	Degenerative spermatocyte homolog 1	3
CHR17:5261484-5265920	NM_001033002	RPAIN ,NUP88	RPA interacting protein	3
CHR1:172058380-172062282	NM_018122	DARS2 , CENPL	Aspartyl-tRNA synthetase 2 (mitochondrial) // Centromere protein L	3
CHRX:101363394-101366094	NM_017809	NXF2	Nuclear RNA export factor 2	3
CHR17:71814856-71817556	NM_032134	QRICH2	Glutamine rich 2	2
CHR19:63714661-63717361	NM_012254	SLC27A5	Solute carrier family 27 (fatty acid transporter), member 5	2
CHR2:88135863-88138563	NM_016618	KRCC1	Lysine-rich coiled-coil 1	3
CHR3:114176127-114178827	NM_138806	CD200R1	CD200 receptor 1	2
CHR16:56981723-56984423	NM_022770	GINS3	GINS complex subunit 3 (Psf3 homolog)	2
CHR19:61052998-61055698	NM_134444	NLRP4	NLR family, pyrin domain containing 4	2
CHR11:65868658-65873871	NM_001024957	BRMS1	Breast cancer metastasis suppressor 1	3
CHR20:18425387-18428087	NM_006606	RBBP9 ,	Retinoblastoma binding protein 9	2
CHR3:48454489-48458723	NM_015933	CCDC72 , CCDC51	Coiled-coil domain containing 72 // Coiled-coil domain containing 51	2
CHR4:4109567-4112267	NM_001039798			3
CHR15:88095052-88097752	NM_018670	MESP1	Mesoderm posterior 1 homolog (mouse)	2
CHR19:63050880-63053580	NM_032828	ZNF587	Zinc finger protein 587	2
CHR3:49868496-49871196	NM_005879	TRAIP	TRAF interacting protein	2
CHR7:108311373-108314073	NM_001024607	LOC154907	Hypothetical LOC154907	2
CHR11:59390094-59392794	NM_001062	TCN1	Transcobalamin I (vitamin B12 binding protein, R binder family)	2
CHRX:69369070-69371770	NM_001013579	DGAT2L3	Diacylglycerol O-acyltransferase 2-like 3	2
CHR3:112741345-112744045	NM_005816	CD96 , CD96	CD96 molecule // CD96 molecule	2
CHR2:165186106-165188806	NM_004490	GRB14	Growth factor receptor-bound protein 14	2
CHR1:146421543-146424243	NM_178230	PPIAL4	Peptidylprolyl isomerase A (cyclophilin A)-like 4	2
CHR4:1690861-1695082	NM_006342	TACC3 , TMEM129	Transforming, acidic coiled-coil containing protein 3 // Transmembrane protein 129	3
CHR2:100451175-100453875	NM_001011717	NMS	Neuromedin S	2
CHR8:20156583-20159283	NM_021020	LZTS1	Leucine zipper, putative tumor suppressor 1	2
CHR16:55241111-55243811	NM_005947	MT1A	Metallothionein 1A (functional)	2
CHR21:10120296-10123008	NM_181704	BAGE	B melanoma antigen	3
CHR1:52838431-52841131	NM_015696	GPX7	Glutathione peroxidase 7	3
CHR17:28643619-28646319	NM_183377	ACCN1	Amiloride-sensitive cation channel 1, neuronal (degenerin)	2
CHR17:29713865-29716565	NM_002981	CCL1	Chemokine (C-C motif) ligand 1	2
CHR22:48865365-48868241	NM_139202	MLC1	Megalencephalic leukoencephalopathy with subcortical cysts 1	3
CHR2:74911089-74913789	NM_000189	HK2	Hexokinase 2	2
CHR19:39914732-39917432	NM_001029997	ZNF302	Zinc finger protein 302	2
CHR15:98938173-98940873	NM_018148	LINS1	Lines homolog 1 (Drosophila)	3
CHR1:43053162-43057710	NM_001017922	ERMAP	Erythroblast membrane-associated protein (Scianna blood group)	2
CHR5:171547365-171550065	NM_005990	STK10	Serine/threonine kinase 10	2
CHR14:92867117-92871338	NM_020818	KIAA1409 , BTBD7	KIAA1409 // BTB (POZ) domain containing 7	2
CHR1:151145462-151148162	NM_005547	IVL	Involucrin	2
CHRX:134798410-134801110	NM_001017438	RP13-36C9.6	Cancer/testis antigen CT45-5	2
CHR4:48994633-48997333	NM_001013695	LOC402110	Hypothetical LOC402110	2
CHR22:35501560-35504260	NM_006860	RABL4	RAB, member of RAS oncogene family-like 4	2
CHR17:25908509-25911209	NM_015594	DKFZP434O047	DKFZP434O047 protein	2
CHR14:70070985-70073685	NM_003814	ADAM20	ADAM metallopeptidase domain 20	2
CHR11:65550060-65552760	NM_053054	CATSPER1	Cation channel, sperm associated 1	2
CHR19:2768716-2771416	NM_152303	ZNF554	Zinc finger protein 554	2
CHR7:120754125-120756825	NM_057168	WNT16	Wingless-type MMTV integration site family, member 16	2
CHR1:158439548-158442248	NM_003768	PEA15	Phosphoprotein enriched in astrocytes 15	2
CHR1:199446192-199448892	NM_178275	DKFZp434B1231	EEF1A2 binding protein	2
CHR8:7106507-7109207	NM_001025473			2
CHR8:7092784-7095484	NM_001040066	PJCG6	Similar to olfactory receptor 873	2
CHR2:242615279-242617979	NM_207485			2
CHR9:46276527-46279227	NM_001024608	FAM27E1	Family with sequence similarity 27, member E1	2
CHR1:94654398-94657098	NM_002858	ABCD3	ATP-binding cassette, sub-family D (ALD), member 3	2
CHR16:14936600-14939300	NM_006985	NPIP	Nuclear pore complex interacting protein	2
CHR8:7319514-7322214	NM_080389	DEFB104A	Defensin, beta 104A	2
CHR7:73942625-73946811	NM_174930	PMS2L5 , LOC442582	Postmeiotic segregation increased 2-like 5 // STAG3-like	2
CHR7:97396198-97398898	NM_001013725	ASNS	Asparagine synthetase	2
CHR19:50148277-50150977	NM_001294	CLPTM1	Cleft lip and palate associated transmembrane protein 1	2
CHR16:28388760-28391460	NM_001018122	LOC440350	Similar to nuclear pore complex interacting protein	2
CHR7:99769472-99772172	NM_013440	PILRB	Paired immunoglobin-like type 2 receptor beta	2
CHR21:44506027-44508727	NM_013369	DNMT3L	DNA (cytosine-5-)-methyltransferase 3-like	2
CHRX:154261429-154265457	NM_001017991	H2AFB2 , F8A1	H2A histone family, member B2 // Coagulation factor VIII-associated (intronic transcript) 1	2
CHRX:49110914-49113614	NM_001472	GAGE2	G antigen 2	2
CHR8:30070286-30072986	NM_015344	LEPROTL1	Leptin receptor overlapping transcript-like 1	2
CHR1:246123311-246126011	NM_001001957	OR2W3	Olfactory receptor, family 2, subfamily W, member 3	2
CHR6:34631569-34634269	NM_012391	SPDEF	SAM pointed domain containing ets transcription factor	2
CHRX:154340955-154344990	NM_001007524	F8A1 , H2AFB3	Coagulation factor VIII-associated (intronic transcript) 1 // H2A histone family, member B3	2
CHR4:9092411-9095111	NM_001040071	OR7E85P	Olfactory receptor, family 7, subfamily E, member 85 pseudogene	2
CHRX:49248434-49251134	NM_001468	GAGE1	G antigen 1	2
CHR6:31025337-31028037	NM_080870	DPCR1	Diffuse panbronchiolitis critical region 1	2
CHR19:56066300-56069000	NM_001002231	KLK2	Kallikrein-related peptidase 2	2
CHR12:47656302-47659002	NM_005430	WNT1	Wingless-type MMTV integration site family, member 1	2
CHR7:72133808-72136508	NM_001023562	LOC441257	Hypothetical LOC441257	2
CHR3:58174938-58177638	NM_004944	DNASE1L3	Deoxyribonuclease I-like 3	2
CHR17:1677894-1682044	NM_002945	RPA1 , SMYD4	Replication protein A1, 70kDa // SET and MYND domain containing 4	2
CHR22:48949116-48951816	NM_052839	PANX2	Pannexin 2	2
CHR5:34020037-34022737	NM_016180	SLC45A2	Solute carrier family 45, member 2	2
CHR19:59970891-59973591	NM_014218	KIR3DL1	Killer cell immunoglobulin-like receptor, three domains, long cytoplasmic tail, 1	2
CHR6:167822252-167824952	NM_001023565	LOC401286	Hypothetical gene supported by AK127120	2
CHR4:69575987-69578687	NM_001076	UGT2B15	UDP glucuronosyltransferase 2 family, polypeptide B15	2
CHR11:184560-187260	NM_053280	ODF3	Outer dense fiber of sperm tails 3	2
CHR8:12033178-12035878	NM_201402	DUB3	Deubiquitinating enzyme 3	2
CHRX:49101392-49104120	NM_001474	GAGE2	G antigen 2	2
CHR12:4697812-4700512	NM_017417	GALNT8	UDP-N-acetyl-alpha-D-galactosamine:polypeptide N-acetylgalactosaminyltransferase 8 (GalNAc-T8)	2
CHR22:22564364-22567064	NM_002415	MIF	Macrophage migration inhibitory factor (glycosylation-inhibiting factor)	2
CHR10:115426724-115429915	NM_033340	CASP7	Caspase 7, apoptosis-related cysteine peptidase	2
CHR3:15115159-15117859	NM_022340	ZFYVE20	Zinc finger, FYVE domain containing 20	2
CHR14:69413695-69416395	NM_001034852	SMOC1	SPARC related modular calcium binding 1 // SPARC related modular calcium binding 1	2
CHR19:48132622-48135322	NM_002783	PSG1	Pregnancy specific beta-1-glycoprotein 1	2
CHR9:67375947-67378647	NM_175923			2
CHR2:114067972-114070672	NM_182905	FAM39B	Family with sequence similarity 39, member B	2
CHR14:105209708-105212408	NM_001040070			2
CHR1:39262392-39265092	NM_004552	NDUFS5	NADH dehydrogenase (ubiquinone) Fe-S protein 5, 15kDa (NADH-coenzyme Q reductase)	2
CHR12:11135595-11138295	NM_176884	TAS2R14	Taste receptor, type 2, member 14	2
CHR8:344607-347307	NM_012173	FBXO25	F-box protein 25	2
CHRX:49210223-49212923	NM_001476	GAGE6	G antigen 6	2
CHR7:74824182-74826882	NM_001002840	DKFZP434A0131	DKFZp434A0131 protein // DKFZp434A0131 protein	2
CHR11:92340236-92342936	NM_005959	MTNR1B	Melatonin receptor 1B	2
CHR7:71977092-71979792	NM_001034844	LOC441251	Similar to Williams Beuren syndrome chromosome region 19	2
CHR10:38775077-38777777	NM_001013665	LOC399744	Hypothetical LOC399744	2
CHR21R:164170-166870	NM_001033515	LOC389833	Similar to hypothetical protein MGC27019	2
CHRX:153764310-153769971	NM_001017990	H2AFB1 , F8A1 , F8	H2A histone family, member B1	2
CHR9:90337639-90340339	NM_145283	C9orf121	Chromosome 9 open reading frame 121	2
CHR1:29433410-29436110	NM_005704	PTPRU	Protein tyrosine phosphatase, receptor type	2
CHRX:69402726-69405426	NM_004312	ARR3	Arrestin 3, retinal (X-arrestin)	2
CHR16:8673745-8676445	NM_020686	ABAT	4-aminobutyrate aminotransferase	2
