# Supplementary material for: Direct and Indirect Targets of the E2A-PBX1 Leukemia-Specific Fusion Protein
Source: PLoS One. 2014 Feb 4;9(2):e87602. doi: 10.1371/journal.pone.0087602 (PMC3913655; doi:10.1371/journal.pone.0087602)
Supplement: Table S4 — Pathway analysis of functional targets E2A-PBX1. Critical cellular pathways are regulated by E2A-PBX1. Panther Pathway analysis of functional targets E2A-PBX1 upon siRNA silencing was performed. Differential expression analysis of the top 122 significant differentially expressed genes between E2a-Pbx1 silenced samples and controls, both up and down regulated were used. The analysis was performed using Panther online gene analysis tool. (XLSX) [file pone.0087602.s008.xlsx]

## Sheet: Sheet1
Table S4: Pathway analysis of functional targets E2A-PBX1
Panther Pathway	# in NCBI: H. sapiens genes (25431)	# in GENELIST (104)	P-value
Apoptosis signaling pathway	131	1	0.416
Angiogenesis	229	2	0.241
Alzheimer disease-presenilin pathway	143	2	0.117
Wnt signaling pathway	349	3	0.172
PDGF signaling pathway	189	1	0.54
Aminobutyrate degradation	2	1	0.00815
Heterotrimeric G-protein signaling pathway	183	1	0.528
Glycolysis	27	1	0.105
FAS signaling pathway	36	1	0.137
Pyrimidine Metabolism	14	1	0.0557
Gamma-aminobutyric acid synthesis	6	1	0.0242
Cytoskeletal regulation by Rho GTPase	111	1	0.366
Cadherin signaling pathway	168	2	0.151
Pentose phosphate pathway	15	1	0.0595
Nuclear transport	135	3	0.0183
Other cell cycle process	9	1	0.0361
DNA degradation	12	1	0.0479
Other sensory perception	15	1	0.0595
Cell communication	1213	9	0.0608
DNA metabolism	360	4	0.0609
Apoptotic processes	18	1	0.071
Cytokine and chemokine mediated signaling pathway	252	3	0.0851
Acyl-CoA metabolism	22	1	0.0861
Ligand-mediated signaling	421	4	0.0948
Other cytoskeletal proteins	40	2	0.0119
Immunoglobulin	11	1	0.044
Histone	86	2	0.0488
DNA methyltransferase	16	1	0.0634
Other cytokine receptor	16	1	0.0634
Transferase	884	7	0.071
Single-stranded DNA-binding protein	23	1	0.0898
Other signaling molecule	259	3	0.0906
Cysteine protease	125	2	0.0932
Transaminase	25	1	0.0972
